# Supplementary material for: Unlocking River Biofilm Microbial Diversity: A Comparative Analysis of Sequencing Technologies
Source: Mol Ecol Resour. 2025 Nov 6;26(1):e70075. doi: 10.1111/1755-0998.70075 (PMC12627904; doi:10.1111/1755-0998.70075)
Supplement: Supplementary file 1 — Data S1: men70075‐sup‐0001‐DataS1.zip. [file MEN-26-e70075-s001.zip]

Archive with 2 entries (2 files):
- men70075-sup-0002-Supinfo02.xlsx
- men70075-sup-0001-Supinfo01.docx
